# Supplementary material for: ﻿Studies of Diaporthe (Diaporthaceae, Diaporthales) species associated with plant cankers in Beijing, China, with three new species described
Source: MycoKeys. 2023 May 29;98:59–86. doi: 10.3897/mycokeys.98.104156 (PMC10242526; doi:10.3897/mycokeys.98.104156)
Supplement: XML Treatment for Diaporthe changpingensis [file mycokeys.98.104156-treatment1.xml]

<!DOCTYPE tp:taxon-treatment
  PUBLIC "-//TaxonX//DTD Taxonomic Treatment Publishing DTD v0 20100105//EN" "tax-treatment-NSO.dtd">
<tp:taxon-treatment xmlns:tp="http://www.plazi.org/taxpub"><tp:treatment-meta><kwd-group><label>Taxon classification</label><kwd>
                <named-content content-type="kingdom">Fungi</named-content>
              </kwd><kwd>
                <named-content content-type="order">Diaporthales</named-content>
              </kwd><kwd>
                <named-content content-type="family">Diaporthaceae</named-content>
              </kwd></kwd-group><mixed-citation publication-type="journal"><person-group><name><surname>Bai</surname><given-names>Yukun</given-names></name><name><surname>Lin</surname><given-names>Lu</given-names></name><name><surname>Pan</surname><given-names>Meng</given-names></name><name><surname>Fan</surname><given-names>Xinlei</given-names></name></person-group><article-title>﻿Studies of <italic><tp:taxon-name><tp:taxon-name-part taxon-name-part-type="genus" reg="Diaporthe">Diaporthe</tp:taxon-name-part></tp:taxon-name></italic> (<tp:taxon-name><tp:taxon-name-part taxon-name-part-type="family">Diaporthaceae</tp:taxon-name-part></tp:taxon-name>, <tp:taxon-name><tp:taxon-name-part taxon-name-part-type="order">Diaporthales</tp:taxon-name-part></tp:taxon-name>) species associated with plant cankers in Beijing, China, with three new species described</article-title><source>MycoKeys</source><day>29</day><month>05</month><year>2023</year><volume>98</volume><fpage>59</fpage><lpage>86</lpage><pub-id pub-id-type="doi">10.3897/mycokeys.98.104156</pub-id></mixed-citation></tp:treatment-meta><tp:nomenclature><label>﻿</label><tp:taxon-name>
              <object-id xmlns:xlink="http://www.w3.org/1999/xlink" content-type="arpha" xlink:type="simple">BE9423DE-27CA-5C5F-ABBE-72EC046B936E</object-id>
              <tp:taxon-name-part taxon-name-part-type="genus" reg="Diaporthe">Diaporthe</tp:taxon-name-part>
              <tp:taxon-name-part taxon-name-part-type="species" reg="changpingensis">changpingensis</tp:taxon-name-part>
              <object-id xmlns:xlink="http://www.w3.org/1999/xlink" content-type="mycobank" xlink:type="simple">847165</object-id>
            </tp:taxon-name><tp:taxon-authority>Y.K. Bai &amp; X.L. Fan</tp:taxon-authority><tp:taxon-status xmlns:xlink="http://www.w3.org/1999/xlink" xlink:type="simple">sp. nov.</tp:taxon-status><xref ref-type="fig" rid="F2">Fig. 2</xref></tp:nomenclature><tp:treatment-sec sec-type="etymology" id="SECID0EC5OM"><title>Etymology.</title><p>Named after the place where it was first collected, Changping District, Beijing City.</p></tp:treatment-sec><tp:treatment-sec sec-type="description" id="SECID0EH5OM"><title>Description.</title><p>Sexual morph not observed. Asexual morph: Conidiomata pycnidial, conical, immersed in bark, scattered, erumpent through the surface, with a solitary locule. Locule undivided, 620–830 μm diam. Conidiophores cylindrical, attenuate towards the apex, hyaline, phialidic, unbranched, slightly curved, 8.5–12.5 × 1.0–2.0 μm (av. = 10 ± 1.3 × 1.6 ± 0.3 μm, n = 50). Conidiogenous cells enteroblastic, phialidic, subcylindrical to cylindrical, 6.5–9.5 × 1.0–2.0 µm (av. = 8.0 ± 1.1 × 1.7 ± 0.2 µm, n = 50). Alpha conidia hyaline, aseptate, fusiform to oval, multi-guttulate, acute at both ends, 5.5–9.0 × 1.5–3.0 μm (av. = 6.5 ± 0.7 × 2.1 ± 0.5 μm, n = 50), L/W = 3.0–4.0 (av. = 3.5 ± 0.3, n = 50). Beta conidia hyaline, aseptate, filiform, straight or hamate, eguttulate, 13.0–19.0 × 1.0–2.0 μm (av. = 15.5 ± 1.5 × 1.5 ± 0.3 μm, n = 50), L/W = 9–11 (av. = 10 ± 0.4, n = 50).</p><fig id="F2" position="float" orientation="portrait"><object-id xmlns:xlink="http://www.w3.org/1999/xlink" content-type="doi" xlink:type="simple">10.3897/mycokeys.98.104156.figure2</object-id><object-id xmlns:xlink="http://www.w3.org/1999/xlink" content-type="arpha" xlink:type="simple">72C7EC37-4E11-5ABC-B2F3-DC1E9442A7D7</object-id><label>Figure 2.</label><caption><p><italic><tp:taxon-name><tp:taxon-name-part taxon-name-part-type="genus" reg="Diaporthe">Diaporthe</tp:taxon-name-part><tp:taxon-name-part taxon-name-part-type="species" reg="changpingensis">changpingensis</tp:taxon-name-part></tp:taxon-name></italic> from <italic><tp:taxon-name><tp:taxon-name-part taxon-name-part-type="genus" reg="Robinia">Robinia</tp:taxon-name-part><tp:taxon-name-part taxon-name-part-type="species" reg="pseudoacacia">pseudoacacia</tp:taxon-name-part></tp:taxon-name></italic> (<named-content xmlns:xlink="http://www.w3.org/1999/xlink" content-type="dwc:institutional_code" xlink:title="Museum of Beijing Forestry University" xlink:href="http://grbio.org/institution/beijing-forestry-university" xlink:type="simple">BJFC</named-content> CF202212141) <bold>A, B</bold> habit of conidiomata on branch <bold>C</bold> transverse section of conidioma <bold>D</bold> longitudinal section through conidioma <bold>E, F</bold> conidiophores and conidiogenous cells <bold>G</bold> alpha and beta conidia <bold>H</bold> top (left) and bottom (right) sides of colonies on potato dextrose agar (<abbrev xmlns:xlink="http://www.w3.org/1999/xlink" xlink:title="potato dextrose agar" id="ABBRID0E26OM" xlink:type="simple">PDA</abbrev>) after 7 days. Scale bars: 500 μm (<bold>B, C</bold>); 200 μm (<bold>D</bold>); 10 μm (<bold>E–G</bold>).</p></caption><graphic xmlns:xlink="http://www.w3.org/1999/xlink" xlink:href="mycokeys-98-059-g002.jpg" position="float" orientation="portrait" xlink:type="simple" id="oo_856080.jpg"><uri content-type="original_file" xlink:type="simple">https://binary.pensoft.net/fig/856080</uri></graphic></fig></tp:treatment-sec><tp:treatment-sec sec-type="description" id="SECID0EKAPM"><title>Culture characteristics.</title><p>Cultures on <abbrev xmlns:xlink="http://www.w3.org/1999/xlink" xlink:title="potato dextrose agar" id="ABBRID0EQAPM" xlink:type="simple">PDA</abbrev> initially white, growing slowly and entirely covering the 9 cm Petri dish after 14 days. The colonies flat, lacking aerial mycelium with an irregular edge. Conidiomata not observed on medium surface until 30 days.</p></tp:treatment-sec><tp:treatment-sec sec-type="material" id="SECID0EUAPM"><title>Specimens examined.</title><p>China, Beijing City, Changping District, Baihujian Forest Park, <named-content xmlns:xlink="http://www.w3.org/1999/xlink" content-type="dwc:verbatimCoordinates" xlink:type="simple"><named-content content-type="geo-json" specific-use="{&#34;type&#34;:&#34;Point&#34;,&#34;coordinates&#34;:[116.091739,40.126153]}" id="NCID0E4APM" xlink:type="simple">40°7'34.15"N, 116°5'30.26"E</named-content></named-content>, on twigs and branches of <italic><tp:taxon-name><tp:taxon-name-part taxon-name-part-type="genus" reg="Robinia">Robinia</tp:taxon-name-part><tp:taxon-name-part taxon-name-part-type="species" reg="pseudoacacia">pseudoacacia</tp:taxon-name-part></tp:taxon-name></italic>, 20 Aug 2022, Y.K. Bai, L. Lin &amp; M. Pan (holotype <named-content xmlns:xlink="http://www.w3.org/1999/xlink" content-type="dwc:institutional_code" xlink:title="Museum of Beijing Forestry University" xlink:href="http://grbio.org/institution/beijing-forestry-university" xlink:type="simple">BJFC</named-content> CF202212141, ex-type living culture: <abbrev xmlns:xlink="http://www.w3.org/1999/xlink" xlink:title="China Forestry Culture Collection Centre" id="ABBRID0ESBPM" xlink:type="simple">CFCC</abbrev> 58812; other living culture: <abbrev xmlns:xlink="http://www.w3.org/1999/xlink" xlink:title="China Forestry Culture Collection Centre" id="ABBRID0EWBPM" xlink:type="simple">CFCC</abbrev> 58813).</p></tp:treatment-sec><tp:treatment-sec sec-type="notes" id="SECID0E1BPM"><title>Notes.</title><p><italic><tp:taxon-name><tp:taxon-name-part taxon-name-part-type="genus" reg="Diaporthe">Diaporthe</tp:taxon-name-part><tp:taxon-name-part taxon-name-part-type="species" reg="changpingensis">changpingensis</tp:taxon-name-part></tp:taxon-name></italic> was isolated from <italic><tp:taxon-name><tp:taxon-name-part taxon-name-part-type="genus" reg="Robinia">Robinia</tp:taxon-name-part><tp:taxon-name-part taxon-name-part-type="species" reg="pseudoacacia">pseudoacacia</tp:taxon-name-part></tp:taxon-name></italic>. The molecular phylogenies of this species show a clearly different position in this study with high support (<abbrev xmlns:xlink="http://www.w3.org/1999/xlink" xlink:title="Maximum Likelihood" id="ABBRID0EWCPM" xlink:type="simple">ML</abbrev>/<abbrev xmlns:xlink="http://www.w3.org/1999/xlink" xlink:title="Bayesian Inference" id="ABBRID0E1CPM" xlink:type="simple">BI</abbrev> = 100/1.00). This species appears most closely related to <italic><tp:taxon-name><tp:taxon-name-part taxon-name-part-type="genus" reg="Diaporthe">D.</tp:taxon-name-part><tp:taxon-name-part taxon-name-part-type="species" reg="canthii">canthii</tp:taxon-name-part></tp:taxon-name></italic>. However, <italic><tp:taxon-name><tp:taxon-name-part taxon-name-part-type="genus" reg="Diaporthe">D.</tp:taxon-name-part><tp:taxon-name-part taxon-name-part-type="species" reg="changpingensis">changpingensis</tp:taxon-name-part></tp:taxon-name></italic> can be distinguished from <italic><tp:taxon-name><tp:taxon-name-part taxon-name-part-type="genus" reg="Diaporthe">D.</tp:taxon-name-part><tp:taxon-name-part taxon-name-part-type="species" reg="canthii">canthii</tp:taxon-name-part></tp:taxon-name></italic>, based on <abbrev xmlns:xlink="http://www.w3.org/1999/xlink" xlink:title="internal transcribed spacer" id="ABBRID0E6DPM" xlink:type="simple">ITS</abbrev>, <italic><abbrev xmlns:xlink="http://www.w3.org/1999/xlink" xlink:title="translation elongation factor 1-α" id="ABBRID0EEEPM" xlink:type="simple">tef1-α</abbrev></italic> and <italic><abbrev xmlns:xlink="http://www.w3.org/1999/xlink" xlink:title="β-tubulin" id="ABBRID0EJEPM" xlink:type="simple">tub2</abbrev></italic> loci (23/458 in <abbrev xmlns:xlink="http://www.w3.org/1999/xlink" xlink:title="internal transcribed spacer" id="ABBRID0ENEPM" xlink:type="simple">ITS</abbrev>, 38/326 in <italic><abbrev xmlns:xlink="http://www.w3.org/1999/xlink" xlink:title="translation elongation factor 1-α" id="ABBRID0ESEPM" xlink:type="simple">tef1-α</abbrev></italic> and 31/417 in <italic><abbrev xmlns:xlink="http://www.w3.org/1999/xlink" xlink:title="β-tubulin" id="ABBRID0EXEPM" xlink:type="simple">tub2</abbrev></italic>). Morphologically, <italic><tp:taxon-name><tp:taxon-name-part taxon-name-part-type="genus" reg="Diaporthe">D.</tp:taxon-name-part><tp:taxon-name-part taxon-name-part-type="species" reg="changpingensis">changpingensis</tp:taxon-name-part></tp:taxon-name></italic> differs from <italic><tp:taxon-name><tp:taxon-name-part taxon-name-part-type="genus" reg="Diaporthe">D.</tp:taxon-name-part><tp:taxon-name-part taxon-name-part-type="species" reg="canthii">canthii</tp:taxon-name-part></tp:taxon-name></italic> in having shorter alpha conidia (5.5–9.0 vs. 12.0–14.0 μm) and shorter beta conidia (13.0–19.0 vs. 18.0–25.0 μm) (<xref ref-type="bibr" rid="B9">Crous et al. 2012</xref>). Therefore, we described <italic><tp:taxon-name><tp:taxon-name-part taxon-name-part-type="genus" reg="Diaporthe">D.</tp:taxon-name-part><tp:taxon-name-part taxon-name-part-type="species" reg="changpingensis">changpingensis</tp:taxon-name-part></tp:taxon-name></italic> as a novel species, based on morphology and sequence data.</p></tp:treatment-sec><ref-list><ref id="B9"><mixed-citation xmlns:xlink="http://www.w3.org/1999/xlink" xlink:type="simple"><person-group><name name-style="western"><surname>Crous</surname><given-names>PW</given-names></name><name name-style="western"><surname>Summerell</surname><given-names>BA</given-names></name><name name-style="western"><surname>Shivas</surname><given-names>RG</given-names></name><name name-style="western"><surname>Burgess</surname><given-names>TI</given-names></name><name name-style="western"><surname>Decock</surname><given-names>CA</given-names></name><name name-style="western"><surname>Dreyer</surname><given-names>LL</given-names></name><name name-style="western"><surname>Granke</surname><given-names>LL</given-names></name><name name-style="western"><surname>Guest</surname><given-names>DI</given-names></name><name name-style="western"><surname>Hardy</surname><given-names>GE</given-names></name><name name-style="western"><surname>Hausbeck</surname><given-names>MK</given-names></name><name name-style="western"><surname>Hüberli</surname><given-names>D</given-names></name><name name-style="western"><surname>Jung</surname><given-names>T</given-names></name><name name-style="western"><surname>Koukol</surname><given-names>O</given-names></name><name name-style="western"><surname>Lennox</surname><given-names>CL</given-names></name><name name-style="western"><surname>Liew</surname><given-names>ECY</given-names></name><name name-style="western"><surname>Lombard</surname><given-names>L</given-names></name><name name-style="western"><surname>McTaggart</surname><given-names>AR</given-names></name><name name-style="western"><surname>Pryke</surname><given-names>JS</given-names></name><name name-style="western"><surname>Roets</surname><given-names>F</given-names></name><name name-style="western"><surname>Saude</surname><given-names>C</given-names></name><name name-style="western"><surname>Shuttleworth</surname><given-names>LA</given-names></name><name name-style="western"><surname>Stukely</surname><given-names>MJC</given-names></name><name name-style="western"><surname>Vánky</surname><given-names>K</given-names></name><name name-style="western"><surname>Webster</surname><given-names>BJ</given-names></name><name name-style="western"><surname>Windstam</surname><given-names>ST</given-names></name><name name-style="western"><surname>Groenewald</surname><given-names>JZ</given-names></name></person-group> (<year>2012</year>) <article-title>Fungal planet description sheets: 107–127.</article-title><source>Persoonia</source><volume>28</volume>(<issue>1</issue>): <fpage>138</fpage>–<lpage>182</lpage>. <ext-link xlink:href="10.3767/003158512X652633" ext-link-type="doi" xlink:type="simple">https://doi.org/10.3767/003158512X652633</ext-link></mixed-citation></ref></ref-list></tp:taxon-treatment>
