# Supplementary material for: ﻿Studies of Diaporthe (Diaporthaceae, Diaporthales) species associated with plant cankers in Beijing, China, with three new species described
Source: MycoKeys. 2023 May 29;98:59–86. doi: 10.3897/mycokeys.98.104156 (PMC10242526; doi:10.3897/mycokeys.98.104156)
Supplement: XML Treatment for Diaporthe corylicola [file mycokeys.98.104156-treatment2.xml]

<!DOCTYPE tp:taxon-treatment
  PUBLIC "-//TaxonX//DTD Taxonomic Treatment Publishing DTD v0 20100105//EN" "tax-treatment-NSO.dtd">
<tp:taxon-treatment xmlns:tp="http://www.plazi.org/taxpub"><tp:treatment-meta><kwd-group><label>Taxon classification</label><kwd>
                <named-content content-type="kingdom">Fungi</named-content>
              </kwd><kwd>
                <named-content content-type="order">Diaporthales</named-content>
              </kwd><kwd>
                <named-content content-type="family">Diaporthaceae</named-content>
              </kwd></kwd-group><mixed-citation publication-type="journal"><person-group><name><surname>Bai</surname><given-names>Yukun</given-names></name><name><surname>Lin</surname><given-names>Lu</given-names></name><name><surname>Pan</surname><given-names>Meng</given-names></name><name><surname>Fan</surname><given-names>Xinlei</given-names></name></person-group><article-title>﻿Studies of <italic><tp:taxon-name><tp:taxon-name-part taxon-name-part-type="genus" reg="Diaporthe">Diaporthe</tp:taxon-name-part></tp:taxon-name></italic> (<tp:taxon-name><tp:taxon-name-part taxon-name-part-type="family">Diaporthaceae</tp:taxon-name-part></tp:taxon-name>, <tp:taxon-name><tp:taxon-name-part taxon-name-part-type="order">Diaporthales</tp:taxon-name-part></tp:taxon-name>) species associated with plant cankers in Beijing, China, with three new species described</article-title><source>MycoKeys</source><day>29</day><month>05</month><year>2023</year><volume>98</volume><fpage>59</fpage><lpage>86</lpage><pub-id pub-id-type="doi">10.3897/mycokeys.98.104156</pub-id></mixed-citation></tp:treatment-meta><tp:nomenclature><label>﻿</label><tp:taxon-name>
              <object-id xmlns:xlink="http://www.w3.org/1999/xlink" content-type="arpha" xlink:type="simple">5BDAFD6B-9619-59F8-9D7E-A4274D072A0E</object-id>
              <tp:taxon-name-part taxon-name-part-type="genus" reg="Diaporthe">Diaporthe</tp:taxon-name-part>
              <tp:taxon-name-part taxon-name-part-type="species" reg="corylicola">corylicola</tp:taxon-name-part>
            </tp:taxon-name><tp:taxon-authority>H. Gao &amp; X.L. Fan, Front. Cell. Infect. Microbiol. 11: 664366 (2021).</tp:taxon-authority></tp:nomenclature><tp:treatment-sec sec-type="description" id="SECID0EEHPM"><title>Description.</title><p>See <xref ref-type="bibr" rid="B17">Gao et al. (2021)</xref>.</p></tp:treatment-sec><tp:treatment-sec sec-type="material" id="SECID0EOHPM"><title>Specimens examined.</title><p>China, Beijing City, Yanqing District, Songshan National Nature Reserve, <named-content xmlns:xlink="http://www.w3.org/1999/xlink" content-type="dwc:verbatimCoordinates" xlink:type="simple"><named-content content-type="geo-json" specific-use="{&#34;type&#34;:&#34;Point&#34;,&#34;coordinates&#34;:[115.832350,40.501200]}" id="NCID0EXHPM" xlink:type="simple">40°30'4.32"N, 115°49'56.46"E</named-content></named-content>, from branches of <italic><tp:taxon-name><tp:taxon-name-part taxon-name-part-type="genus" reg="Corylus">Corylus</tp:taxon-name-part><tp:taxon-name-part taxon-name-part-type="species" reg="heterophylla">heterophylla</tp:taxon-name-part></tp:taxon-name></italic>, 17 Jun 2022, Y.K. Bai &amp; X.L. Fan (<named-content xmlns:xlink="http://www.w3.org/1999/xlink" content-type="dwc:institutional_code" xlink:title="Museum of Beijing Forestry University" xlink:href="http://grbio.org/institution/beijing-forestry-university" xlink:type="simple">BJFC</named-content> CF202212148, cultures <abbrev xmlns:xlink="http://www.w3.org/1999/xlink" xlink:title="China Forestry Culture Collection Centre" id="ABBRID0EMIPM" xlink:type="simple">CFCC</abbrev> 58824 and 58825).</p></tp:treatment-sec><tp:treatment-sec sec-type="notes" id="SECID0EQIPM"><title>Notes.</title><p><italic><tp:taxon-name><tp:taxon-name-part taxon-name-part-type="genus" reg="Diaporthe">Diaporthe</tp:taxon-name-part><tp:taxon-name-part taxon-name-part-type="species" reg="corylicola">corylicola</tp:taxon-name-part></tp:taxon-name></italic> was isolated from <italic><tp:taxon-name><tp:taxon-name-part taxon-name-part-type="genus" reg="Corylus">Corylus</tp:taxon-name-part><tp:taxon-name-part taxon-name-part-type="species" reg="heterophylla">heterophylla</tp:taxon-name-part></tp:taxon-name></italic> in Beijing, China (<xref ref-type="bibr" rid="B17">Gao et al. 2021</xref>). This species is similar to <italic><tp:taxon-name><tp:taxon-name-part taxon-name-part-type="genus" reg="Diaporthe">D.</tp:taxon-name-part><tp:taxon-name-part taxon-name-part-type="species" reg="coryli">coryli</tp:taxon-name-part></tp:taxon-name></italic> in culture morphology, but it can be distinguished by its longer and thinner alpha conidia (11.0–16.5 × 2.0–3.5 vs. 11.5–13.0 × 3.0–3.5 µm) (<xref ref-type="bibr" rid="B17">Gao et al. 2021</xref>). The isolates in this study clustered with <italic><tp:taxon-name><tp:taxon-name-part taxon-name-part-type="genus" reg="Diaporthe">D.</tp:taxon-name-part><tp:taxon-name-part taxon-name-part-type="species" reg="corylicola">corylicola</tp:taxon-name-part></tp:taxon-name></italic>, while the phylogram supported it belonging to this species because of the identical DNA sequence.</p></tp:treatment-sec><ref-list><ref id="B17"><mixed-citation xmlns:xlink="http://www.w3.org/1999/xlink" xlink:type="simple"><person-group><name name-style="western"><surname>Gao</surname><given-names>H</given-names></name><name name-style="western"><surname>Pan</surname><given-names>M</given-names></name><name name-style="western"><surname>Tian</surname><given-names>CM</given-names></name><name name-style="western"><surname>Fan</surname><given-names>XL</given-names></name></person-group> (<year>2021</year>) <italic><tp:taxon-name><tp:taxon-name-part taxon-name-part-type="genus">Cytospora</tp:taxon-name-part></tp:taxon-name></italic> and <italic><tp:taxon-name><tp:taxon-name-part taxon-name-part-type="genus">Diaporthe</tp:taxon-name-part></tp:taxon-name></italic> species associated with hazelnut canker and dieback in Beijing, China. Frontiers in Cellular and Infection Microbiology 11: е664366. <ext-link xlink:href="10.3389/fcimb.2021.664366" ext-link-type="doi" xlink:type="simple">https://doi.org/10.3389/fcimb.2021.664366</ext-link></mixed-citation></ref></ref-list></tp:taxon-treatment>
