# Supplementary material for: ﻿Studies of Diaporthe (Diaporthaceae, Diaporthales) species associated with plant cankers in Beijing, China, with three new species described
Source: MycoKeys. 2023 May 29;98:59–86. doi: 10.3897/mycokeys.98.104156 (PMC10242526; doi:10.3897/mycokeys.98.104156)
Supplement: XML Treatment for Diaporthe diospyrina [file mycokeys.98.104156-treatment3.xml]

<!DOCTYPE tp:taxon-treatment
  PUBLIC "-//TaxonX//DTD Taxonomic Treatment Publishing DTD v0 20100105//EN" "tax-treatment-NSO.dtd">
<tp:taxon-treatment xmlns:tp="http://www.plazi.org/taxpub"><tp:treatment-meta><kwd-group><label>Taxon classification</label><kwd>
                <named-content content-type="kingdom">Fungi</named-content>
              </kwd><kwd>
                <named-content content-type="order">Diaporthales</named-content>
              </kwd><kwd>
                <named-content content-type="family">Diaporthaceae</named-content>
              </kwd></kwd-group><mixed-citation publication-type="journal"><person-group><name><surname>Bai</surname><given-names>Yukun</given-names></name><name><surname>Lin</surname><given-names>Lu</given-names></name><name><surname>Pan</surname><given-names>Meng</given-names></name><name><surname>Fan</surname><given-names>Xinlei</given-names></name></person-group><article-title>﻿Studies of <italic><tp:taxon-name><tp:taxon-name-part taxon-name-part-type="genus" reg="Diaporthe">Diaporthe</tp:taxon-name-part></tp:taxon-name></italic> (<tp:taxon-name><tp:taxon-name-part taxon-name-part-type="family">Diaporthaceae</tp:taxon-name-part></tp:taxon-name>, <tp:taxon-name><tp:taxon-name-part taxon-name-part-type="order">Diaporthales</tp:taxon-name-part></tp:taxon-name>) species associated with plant cankers in Beijing, China, with three new species described</article-title><source>MycoKeys</source><day>29</day><month>05</month><year>2023</year><volume>98</volume><fpage>59</fpage><lpage>86</lpage><pub-id pub-id-type="doi">10.3897/mycokeys.98.104156</pub-id></mixed-citation></tp:treatment-meta><tp:nomenclature><label>﻿</label><tp:taxon-name>
              <object-id xmlns:xlink="http://www.w3.org/1999/xlink" content-type="arpha" xlink:type="simple">AFCF6F28-04FD-5CEB-90C7-BBBC070E20C3</object-id>
              <tp:taxon-name-part taxon-name-part-type="genus" reg="Diaporthe">Diaporthe</tp:taxon-name-part>
              <tp:taxon-name-part taxon-name-part-type="species" reg="diospyrina">diospyrina</tp:taxon-name-part>
              <object-id xmlns:xlink="http://www.w3.org/1999/xlink" content-type="mycobank" xlink:type="simple">847473</object-id>
            </tp:taxon-name><tp:taxon-authority>Y.K. Bai &amp; X.L. Fan</tp:taxon-authority><tp:taxon-status xmlns:xlink="http://www.w3.org/1999/xlink" xlink:type="simple">sp. nov.</tp:taxon-status><xref ref-type="fig" rid="F3">Fig. 3</xref></tp:nomenclature><tp:treatment-sec sec-type="etymology" id="SECID0EYLPM"><title>Etymology.</title><p>Named after the host genus on which it was collected, <italic><tp:taxon-name><tp:taxon-name-part taxon-name-part-type="genus" reg="Diospyros">Diospyros</tp:taxon-name-part></tp:taxon-name></italic>.</p></tp:treatment-sec><tp:treatment-sec sec-type="description" id="SECID0EFMPM"><title>Description.</title><p>Sexual morph not observed. Asexual morph: Conidiomata pycnidial, conical, immersed in bark, scattered, erumpent through the surface, with a solitary locule. Locule undivided, 250–430 μm diam. Conidiophores cylindrical, attenuate towards the apex, hyaline, phialidic, unbranched, slightly curved, 10.0–27.0 × 0.5–2.0 μm (av. = 16.5 ± 4 × 1.3 ± 0.5 μm, n = 50). Conidiogenous cells enteroblastic, phialidic, subcylindrical to cylindrical, 4.5–8.0 × 1.0–2.0 µm (av. = 6.2 ± 1.2 × 1.3 ± 0.2 µm, n = 50). Alpha conidia hyaline, aseptate, oval, one guttulate at each end, 7.5–9.0 × 2.0–3.5 μm (av. = 8.2 ± 0.6 × 2.8 ± 0.3 μm, n = 50), L/W = 2.0–3.5 (av. = 2.7 ± 0.4, n = 50). Beta conidia not observed.</p></tp:treatment-sec><tp:treatment-sec sec-type="description" id="SECID0EKMPM"><title>Culture characteristics.</title><p>Colonies with felty aerial mycelium initially white, growing to 80 mm after 3 days, with a uniform texture and regular edge, becoming umber after 9 days. Conidiomata black, distributed randomly at the marginal area.</p></tp:treatment-sec><tp:treatment-sec sec-type="material" id="SECID0EPMPM"><title>Specimens examined.</title><p>China, Beijing City, Yanqing Distinct, Yeya Lake, <named-content xmlns:xlink="http://www.w3.org/1999/xlink" content-type="dwc:verbatimCoordinates" xlink:type="simple"><named-content content-type="geo-json" specific-use="{&#34;type&#34;:&#34;Point&#34;,&#34;coordinates&#34;:[115.860094,40.425347]}" id="NCID0EYMPM" xlink:type="simple">40°25'31.25"N, 115°51'36.34"E</named-content></named-content>, from branches of <italic><tp:taxon-name><tp:taxon-name-part taxon-name-part-type="genus" reg="Diospyros">Diospyros</tp:taxon-name-part><tp:taxon-name-part taxon-name-part-type="species" reg="kaki">kaki</tp:taxon-name-part></tp:taxon-name></italic>, 14 Jun 2022, Y.K. Bai &amp; X.L. Fan (holotype <named-content xmlns:xlink="http://www.w3.org/1999/xlink" content-type="dwc:institutional_code" xlink:title="Museum of Beijing Forestry University" xlink:href="http://grbio.org/institution/beijing-forestry-university" xlink:type="simple">BJFC</named-content> CF202212147, ex-type living culture: <abbrev xmlns:xlink="http://www.w3.org/1999/xlink" xlink:title="China Forestry Culture Collection Centre" id="ABBRID0ENNPM" xlink:type="simple">CFCC</abbrev> 58820; other living culture: <abbrev xmlns:xlink="http://www.w3.org/1999/xlink" xlink:title="China Forestry Culture Collection Centre" id="ABBRID0ERNPM" xlink:type="simple">CFCC</abbrev> 58821).</p></tp:treatment-sec><tp:treatment-sec sec-type="notes" id="SECID0EVNPM"><title>Notes.</title><p><italic><tp:taxon-name><tp:taxon-name-part taxon-name-part-type="genus" reg="Diaporthe">Diaporthe</tp:taxon-name-part><tp:taxon-name-part taxon-name-part-type="species" reg="diospyrina">diospyrina</tp:taxon-name-part></tp:taxon-name></italic> and <italic><tp:taxon-name><tp:taxon-name-part taxon-name-part-type="genus" reg="Diaporthe">D.</tp:taxon-name-part><tp:taxon-name-part taxon-name-part-type="species" reg="diospyricola">diospyricola</tp:taxon-name-part></tp:taxon-name></italic> were isolated from the same host genus <italic><tp:taxon-name><tp:taxon-name-part taxon-name-part-type="genus" reg="Diospyros">Diospyros</tp:taxon-name-part></tp:taxon-name></italic> (<xref ref-type="bibr" rid="B10">Crous et al. 2013</xref>). Although <italic><tp:taxon-name><tp:taxon-name-part taxon-name-part-type="genus" reg="Diaporthe">D.</tp:taxon-name-part><tp:taxon-name-part taxon-name-part-type="species" reg="diospyricola">diospyricola</tp:taxon-name-part></tp:taxon-name></italic> only has a sequence of the <abbrev xmlns:xlink="http://www.w3.org/1999/xlink" xlink:title="internal transcribed spacer" id="ABBRID0EHPPM" xlink:type="simple">ITS</abbrev> locus, <italic><tp:taxon-name><tp:taxon-name-part taxon-name-part-type="genus" reg="Diaporthe">D.</tp:taxon-name-part><tp:taxon-name-part taxon-name-part-type="species" reg="diospyrina">diospyrina</tp:taxon-name-part></tp:taxon-name></italic> can be distinguished from <italic><tp:taxon-name><tp:taxon-name-part taxon-name-part-type="genus" reg="Diaporthe">D.</tp:taxon-name-part><tp:taxon-name-part taxon-name-part-type="species" reg="diospyricola">diospyricola</tp:taxon-name-part></tp:taxon-name></italic> by <abbrev xmlns:xlink="http://www.w3.org/1999/xlink" xlink:title="internal transcribed spacer" id="ABBRID0EBQPM" xlink:type="simple">ITS</abbrev> (20/460). Morphologically, alpha conidia of <italic><tp:taxon-name><tp:taxon-name-part taxon-name-part-type="genus" reg="Diaporthe">D.</tp:taxon-name-part><tp:taxon-name-part taxon-name-part-type="species" reg="diospyrina">diospyrina</tp:taxon-name-part></tp:taxon-name></italic> (7.5–9.0 μm) are longer than <italic><tp:taxon-name><tp:taxon-name-part taxon-name-part-type="genus" reg="Diaporthe">D.</tp:taxon-name-part><tp:taxon-name-part taxon-name-part-type="species" reg="diospyricola">diospyricola</tp:taxon-name-part></tp:taxon-name></italic> (5.5–7.0 μm) (<xref ref-type="bibr" rid="B10">Crous et al. 2013</xref>). Therefore, the current two isolates (<abbrev xmlns:xlink="http://www.w3.org/1999/xlink" xlink:title="China Forestry Culture Collection Centre" id="ABBRID0E6QPM" xlink:type="simple">CFCC</abbrev> 58820 and 58821) were identified as a new species, <italic><tp:taxon-name><tp:taxon-name-part taxon-name-part-type="genus" reg="Diaporthe">D.</tp:taxon-name-part><tp:taxon-name-part taxon-name-part-type="species" reg="diospyrina">diospyrina</tp:taxon-name-part></tp:taxon-name></italic>.</p><fig id="F3" position="float" orientation="portrait"><object-id xmlns:xlink="http://www.w3.org/1999/xlink" content-type="doi" xlink:type="simple">10.3897/mycokeys.98.104156.figure3</object-id><object-id xmlns:xlink="http://www.w3.org/1999/xlink" content-type="arpha" xlink:type="simple">ABCFA566-A2FF-5670-A3FD-08F14B369E1C</object-id><label>Figure 3.</label><caption><p><italic><tp:taxon-name><tp:taxon-name-part taxon-name-part-type="genus" reg="Diaporthe">Diaporthe</tp:taxon-name-part><tp:taxon-name-part taxon-name-part-type="species" reg="diospyrina">diospyrina</tp:taxon-name-part></tp:taxon-name></italic> from <italic><tp:taxon-name><tp:taxon-name-part taxon-name-part-type="genus" reg="Diospyros">Diospyros</tp:taxon-name-part><tp:taxon-name-part taxon-name-part-type="species" reg="kaki">kaki</tp:taxon-name-part></tp:taxon-name></italic> (<named-content xmlns:xlink="http://www.w3.org/1999/xlink" content-type="dwc:institutional_code" xlink:title="Museum of Beijing Forestry University" xlink:href="http://grbio.org/institution/beijing-forestry-university" xlink:type="simple">BJFC</named-content> CF202212147) <bold>A, B</bold> habit of conidiomata on branch <bold>C</bold> transverse section of conidioma <bold>D</bold> longitudinal section through conidioma <bold>E</bold> conidiophores and conidiogenous cells <bold>F</bold> alpha conidia <bold>G</bold> top (left) and bottom (right) sides of colonies on potato dextrose agar (<abbrev xmlns:xlink="http://www.w3.org/1999/xlink" xlink:title="potato dextrose agar" id="ABBRID0E4SPM" xlink:type="simple">PDA</abbrev>) after 30 days. Scale bars: 500 μm (<bold>B, C</bold>); 250 μm (<bold>D</bold>); 10 μm (<bold>E, F</bold>).</p></caption><graphic xmlns:xlink="http://www.w3.org/1999/xlink" xlink:href="mycokeys-98-059-g003.jpg" position="float" orientation="portrait" xlink:type="simple" id="oo_856081.jpg"><uri content-type="original_file" xlink:type="simple">https://binary.pensoft.net/fig/856081</uri></graphic></fig></tp:treatment-sec><ref-list><ref id="B10"><mixed-citation xmlns:xlink="http://www.w3.org/1999/xlink" xlink:type="simple"><person-group><name name-style="western"><surname>Crous</surname><given-names>PW</given-names></name><name name-style="western"><surname>Wingfield</surname><given-names>M</given-names></name><name name-style="western"><surname>Guarro</surname><given-names>J</given-names></name><name name-style="western"><surname>Cheewangkoon</surname><given-names>R</given-names></name><name name-style="western"><surname>van der Bank</surname><given-names>M</given-names></name><name name-style="western"><surname>Swart</surname><given-names>WJ</given-names></name><name name-style="western"><surname>Stchigel</surname><given-names>AM</given-names></name><name name-style="western"><surname>Cano-Lira</surname><given-names>JF</given-names></name><name name-style="western"><surname>Roux</surname><given-names>J</given-names></name><name name-style="western"><surname>Madrid</surname><given-names>H</given-names></name><name name-style="western"><surname>Damm</surname><given-names>U</given-names></name><name name-style="western"><surname>Wood</surname><given-names>AR</given-names></name><name name-style="western"><surname>Shuttleworth</surname><given-names>LA</given-names></name><name name-style="western"><surname>Hodges</surname><given-names>CS</given-names></name><name name-style="western"><surname>Munster</surname><given-names>M</given-names></name><name name-style="western"><surname>de Jesús Yáñez-Morales</surname><given-names>M</given-names></name><name name-style="western"><surname>Zúñiga-Estrada</surname><given-names>L</given-names></name><name name-style="western"><surname>Cruywagen</surname><given-names>EM</given-names></name><name name-style="western"><surname>De Hoog</surname><given-names>GS</given-names></name><name name-style="western"><surname>Silvera</surname><given-names>C</given-names></name><name name-style="western"><surname>Najafzadeh</surname><given-names>J</given-names></name><name name-style="western"><surname>Davison</surname><given-names>EM</given-names></name><name name-style="western"><surname>Davison</surname><given-names>PJN</given-names></name><name name-style="western"><surname>Barrett</surname><given-names>MD</given-names></name><name name-style="western"><surname>Barrett</surname><given-names>RL</given-names></name><name name-style="western"><surname>Manamgoda</surname><given-names>DS</given-names></name><name name-style="western"><surname>Minnis</surname><given-names>AM</given-names></name><name name-style="western"><surname>Kleczewski</surname><given-names>NM</given-names></name><name name-style="western"><surname>Flory</surname><given-names>SL</given-names></name><name name-style="western"><surname>Castlebury</surname><given-names>LA</given-names></name><name name-style="western"><surname>Clay</surname><given-names>K</given-names></name><name name-style="western"><surname>Hyde</surname><given-names>KD</given-names></name><name name-style="western"><surname>Maússe-Sitoe</surname><given-names>SND</given-names></name><name name-style="western"><surname>Chen</surname><given-names>S</given-names></name><name name-style="western"><surname>Lechat</surname><given-names>C</given-names></name><name name-style="western"><surname>Hairaud</surname><given-names>M</given-names></name><name name-style="western"><surname>Lesage-Meessen</surname><given-names>L</given-names></name><name name-style="western"><surname>Pawłowska</surname><given-names>J</given-names></name><name name-style="western"><surname>Wilk</surname><given-names>M</given-names></name><name name-style="western"><surname>Śliwińska-Wyrzychowska</surname><given-names>A</given-names></name><name name-style="western"><surname>Mętrak</surname><given-names>M</given-names></name><name name-style="western"><surname>Wrzosek</surname><given-names>M</given-names></name><name name-style="western"><surname>Pavlic-Zupanc</surname><given-names>D</given-names></name><name name-style="western"><surname>Maleme</surname><given-names>HM</given-names></name><name name-style="western"><surname>Slippers</surname><given-names>B</given-names></name><name name-style="western"><surname>Mac Cormack</surname><given-names>WP</given-names></name><name name-style="western"><surname>Archuby</surname><given-names>DI</given-names></name><name name-style="western"><surname>Grünwald</surname><given-names>NJ</given-names></name><name name-style="western"><surname>Tellería</surname><given-names>MT</given-names></name><name name-style="western"><surname>Dueñas</surname><given-names>M</given-names></name><name name-style="western"><surname>Martín</surname><given-names>MP</given-names></name><name name-style="western"><surname>Marincowitz</surname><given-names>S</given-names></name><name name-style="western"><surname>de Beer</surname><given-names>ZW</given-names></name><name name-style="western"><surname>Perez</surname><given-names>CA</given-names></name><name name-style="western"><surname>Gené</surname><given-names>J</given-names></name><name name-style="western"><surname>Marin-Felix</surname><given-names>Y</given-names></name><name name-style="western"><surname>Groenewald</surname><given-names>JZ</given-names></name></person-group> (<year>2013</year>) <article-title>Fungal planet description sheets: 154–213.</article-title><source>Persoonia</source><volume>31</volume>(<issue>1</issue>): <fpage>188</fpage>–<lpage>296</lpage>. <ext-link xlink:href="10.3767/003158513X675925" ext-link-type="doi" xlink:type="simple">https://doi.org/10.3767/003158513X675925</ext-link></mixed-citation></ref></ref-list></tp:taxon-treatment>
