# Supplementary material for: ﻿Studies of Diaporthe (Diaporthaceae, Diaporthales) species associated with plant cankers in Beijing, China, with three new species described
Source: MycoKeys. 2023 May 29;98:59–86. doi: 10.3897/mycokeys.98.104156 (PMC10242526; doi:10.3897/mycokeys.98.104156)
Supplement: XML Treatment for Diaporthe ulmina [file mycokeys.98.104156-treatment7.xml]

<!DOCTYPE tp:taxon-treatment
  PUBLIC "-//TaxonX//DTD Taxonomic Treatment Publishing DTD v0 20100105//EN" "tax-treatment-NSO.dtd">
<tp:taxon-treatment xmlns:tp="http://www.plazi.org/taxpub"><tp:treatment-meta><kwd-group><label>Taxon classification</label><kwd>
                <named-content content-type="kingdom">Fungi</named-content>
              </kwd><kwd>
                <named-content content-type="order">Diaporthales</named-content>
              </kwd><kwd>
                <named-content content-type="family">Diaporthaceae</named-content>
              </kwd></kwd-group><mixed-citation publication-type="journal"><person-group><name><surname>Bai</surname><given-names>Yukun</given-names></name><name><surname>Lin</surname><given-names>Lu</given-names></name><name><surname>Pan</surname><given-names>Meng</given-names></name><name><surname>Fan</surname><given-names>Xinlei</given-names></name></person-group><article-title>﻿Studies of <italic><tp:taxon-name><tp:taxon-name-part taxon-name-part-type="genus" reg="Diaporthe">Diaporthe</tp:taxon-name-part></tp:taxon-name></italic> (<tp:taxon-name><tp:taxon-name-part taxon-name-part-type="family">Diaporthaceae</tp:taxon-name-part></tp:taxon-name>, <tp:taxon-name><tp:taxon-name-part taxon-name-part-type="order">Diaporthales</tp:taxon-name-part></tp:taxon-name>) species associated with plant cankers in Beijing, China, with three new species described</article-title><source>MycoKeys</source><day>29</day><month>05</month><year>2023</year><volume>98</volume><fpage>59</fpage><lpage>86</lpage><pub-id pub-id-type="doi">10.3897/mycokeys.98.104156</pub-id></mixed-citation></tp:treatment-meta><tp:nomenclature><label>﻿</label><tp:taxon-name>
              <object-id xmlns:xlink="http://www.w3.org/1999/xlink" content-type="arpha" xlink:type="simple">40CC76A2-5729-5B54-99C3-E088EB19CC3E</object-id>
              <tp:taxon-name-part taxon-name-part-type="genus" reg="Diaporthe">Diaporthe</tp:taxon-name-part>
              <tp:taxon-name-part taxon-name-part-type="species" reg="ulmina">ulmina</tp:taxon-name-part>
              <object-id xmlns:xlink="http://www.w3.org/1999/xlink" content-type="mycobank" xlink:type="simple">847184</object-id>
            </tp:taxon-name><tp:taxon-authority>Y.K. Bai &amp; X.L. Fan</tp:taxon-authority><tp:taxon-status xmlns:xlink="http://www.w3.org/1999/xlink" xlink:type="simple">sp. nov.</tp:taxon-status><xref ref-type="fig" rid="F4">Fig. 4</xref></tp:nomenclature><tp:treatment-sec sec-type="etymology" id="SECID0ENPAO"><title>Etymology.</title><p>Named after the host genus on which it was collected, <italic><tp:taxon-name><tp:taxon-name-part taxon-name-part-type="genus" reg="Ulmus">Ulmus</tp:taxon-name-part></tp:taxon-name></italic>.</p></tp:treatment-sec><tp:treatment-sec sec-type="description" id="SECID0E1PAO"><title>Description.</title><p>Sexual morph: Ascostromata immersed in bark, erumpent, with 3–4 perithecial in black entostromata, conceptacle absent, 300–600 μm diam. Perithecia black, scattered, arranged circularly, ovoid to spherical, 250–380 μm (av. = 310 ± 30 μm, n = 30) diam. Asci 8-spored, unitunicate, clavate to cylindrical, sessile, 37–43 × 4.5–7 μm (av. = 40 ± 1.5 × 5.6 ± 0.5 μm, n = 50). Ascospores fusoid, hyaline, 2–4 guttulate, smooth-walled, 9–11 × 2–3.5 μm (av. = 9.9 ± 0.4 × 2.8 ± 0.4 μm, n = 50), L/W = 3–4 (av. = 3.4 ± 0.2, n = 50). Asexual morph not observed.</p></tp:treatment-sec><tp:treatment-sec sec-type="description" id="SECID0E6PAO"><title>Culture characteristics.</title><p>Cultures with felty aerial mycelium are initially white, growing slowly and entirely covering the 9 cm Petri dish after 8 days, felty with a uniform texture and regular edge. Conidiomata were not observed until 30 days.</p><fig id="F4" position="float" orientation="portrait"><object-id xmlns:xlink="http://www.w3.org/1999/xlink" content-type="doi" xlink:type="simple">10.3897/mycokeys.98.104156.figure4</object-id><object-id xmlns:xlink="http://www.w3.org/1999/xlink" content-type="arpha" xlink:type="simple">38EB585E-59D4-56C4-B7B7-A965154C3E2E</object-id><label>Figure 4.</label><caption><p><italic><tp:taxon-name><tp:taxon-name-part taxon-name-part-type="genus" reg="Diaporthe">Diaporthe</tp:taxon-name-part><tp:taxon-name-part taxon-name-part-type="species" reg="ulmina">ulmina</tp:taxon-name-part></tp:taxon-name></italic> from <italic><tp:taxon-name><tp:taxon-name-part taxon-name-part-type="genus" reg="Ulmus">Ulmus</tp:taxon-name-part><tp:taxon-name-part taxon-name-part-type="species" reg="pumila">pumila</tp:taxon-name-part></tp:taxon-name></italic> (<named-content xmlns:xlink="http://www.w3.org/1999/xlink" content-type="dwc:institutional_code" xlink:title="Museum of Beijing Forestry University" xlink:href="http://grbio.org/institution/beijing-forestry-university" xlink:type="simple">BJFC</named-content> CF202212142) <bold>A, B</bold> habit of ascomata on branch <bold>C</bold> transverse section through ascomata <bold>D</bold> longitudinal section through ascomata <bold>E</bold> asci <bold>F</bold> ascospores <bold>G</bold> top (left) and bottom (right) sides of colonies on potato dextrose agar (<abbrev xmlns:xlink="http://www.w3.org/1999/xlink" xlink:title="potato dextrose agar" id="ABBRID0ETRAO" xlink:type="simple">PDA</abbrev>) after 7 days. Scale bars: 500 μm (<bold>B–D</bold>); 10 μm (<bold>E, F</bold>).</p></caption><graphic xmlns:xlink="http://www.w3.org/1999/xlink" xlink:href="mycokeys-98-059-g004.jpg" position="float" orientation="portrait" xlink:type="simple" id="oo_856082.jpg"><uri content-type="original_file" xlink:type="simple">https://binary.pensoft.net/fig/856082</uri></graphic></fig></tp:treatment-sec><tp:treatment-sec sec-type="material" id="SECID0EASAO"><title>Specimens examined.</title><p>China, Beijing, Mentougou District, Mountain Dongling, Xiaolongmen Forestry Centre, <named-content xmlns:xlink="http://www.w3.org/1999/xlink" content-type="dwc:verbatimCoordinates" xlink:type="simple"><named-content content-type="geo-json" specific-use="{&#34;type&#34;:&#34;Point&#34;,&#34;coordinates&#34;:[113.210900,39.972125]}" id="NCID0EJSAO" xlink:type="simple">39°58'19.65"N, 113°12'39.24"E</named-content></named-content>, from branches of <italic><tp:taxon-name><tp:taxon-name-part taxon-name-part-type="genus" reg="Ulmus">Ulmus</tp:taxon-name-part><tp:taxon-name-part taxon-name-part-type="species" reg="pumila">pumila</tp:taxon-name-part></tp:taxon-name></italic>, 16 Jun 2022, Y.K. Bai &amp; X.L. Fan (holotype <named-content xmlns:xlink="http://www.w3.org/1999/xlink" content-type="dwc:institutional_code" xlink:title="Museum of Beijing Forestry University" xlink:href="http://grbio.org/institution/beijing-forestry-university" xlink:type="simple">BJFC</named-content> CF202212142, ex-type living culture: <abbrev xmlns:xlink="http://www.w3.org/1999/xlink" xlink:title="China Forestry Culture Collection Centre" id="ABBRID0E5SAO" xlink:type="simple">CFCC</abbrev> 58828; other living culture: <abbrev xmlns:xlink="http://www.w3.org/1999/xlink" xlink:title="China Forestry Culture Collection Centre" id="ABBRID0ECTAO" xlink:type="simple">CFCC</abbrev> 58829; <italic>ibid</italic>. <named-content xmlns:xlink="http://www.w3.org/1999/xlink" content-type="dwc:institutional_code" xlink:title="Museum of Beijing Forestry University" xlink:href="http://grbio.org/institution/beijing-forestry-university" xlink:type="simple">BJFC</named-content> CF2022121423, culture <abbrev xmlns:xlink="http://www.w3.org/1999/xlink" xlink:title="China Forestry Culture Collection Centre" id="ABBRID0ENTAO" xlink:type="simple">CFCC</abbrev> 58830).</p></tp:treatment-sec><tp:treatment-sec sec-type="notes" id="SECID0ERTAO"><title>Notes.</title><p><italic><tp:taxon-name><tp:taxon-name-part taxon-name-part-type="genus" reg="Diaporthe">Diaporthe</tp:taxon-name-part><tp:taxon-name-part taxon-name-part-type="species" reg="ulmina">ulmina</tp:taxon-name-part></tp:taxon-name></italic> is associated with canker disease of <italic><tp:taxon-name><tp:taxon-name-part taxon-name-part-type="genus" reg="Ulmus">Ulmus</tp:taxon-name-part><tp:taxon-name-part taxon-name-part-type="species" reg="pumila">pumila</tp:taxon-name-part></tp:taxon-name></italic>. In this study, the isolates <abbrev xmlns:xlink="http://www.w3.org/1999/xlink" xlink:title="China Forestry Culture Collection Centre" id="ABBRID0ENUAO" xlink:type="simple">CFCC</abbrev> 58828 and 58829 formed a single-lineage clade with high support values (<abbrev xmlns:xlink="http://www.w3.org/1999/xlink" xlink:title="Maximum Likelihood" id="ABBRID0ERUAO" xlink:type="simple">ML</abbrev>/<abbrev xmlns:xlink="http://www.w3.org/1999/xlink" xlink:title="Bayesian Inference" id="ABBRID0EVUAO" xlink:type="simple">BI</abbrev> = 100/1.00) and it appears to be most closely related to <italic><tp:taxon-name><tp:taxon-name-part taxon-name-part-type="genus" reg="Diaporthe">D.</tp:taxon-name-part><tp:taxon-name-part taxon-name-part-type="species" reg="huairouensis">huairouensis</tp:taxon-name-part></tp:taxon-name></italic> (Fig. <xref ref-type="fig" rid="F1">1</xref>). <italic><tp:taxon-name><tp:taxon-name-part taxon-name-part-type="genus" reg="Diaporthe">Diaporthe</tp:taxon-name-part><tp:taxon-name-part taxon-name-part-type="species" reg="ulmina">ulmina</tp:taxon-name-part></tp:taxon-name></italic> differs from <italic><tp:taxon-name><tp:taxon-name-part taxon-name-part-type="genus" reg="Diaporthe">D.</tp:taxon-name-part><tp:taxon-name-part taxon-name-part-type="species" reg="huairouensis">huairouensis</tp:taxon-name-part></tp:taxon-name></italic> isolated from <italic><tp:taxon-name><tp:taxon-name-part taxon-name-part-type="genus" reg="Corylus">Corylus</tp:taxon-name-part><tp:taxon-name-part taxon-name-part-type="species" reg="heterophylla">heterophylla</tp:taxon-name-part></tp:taxon-name></italic> by host association (<xref ref-type="bibr" rid="B2">Bai et al. 2022</xref>). Phylogenetically, <italic><tp:taxon-name><tp:taxon-name-part taxon-name-part-type="genus" reg="Diaporthe">D.</tp:taxon-name-part><tp:taxon-name-part taxon-name-part-type="species" reg="ulmina">ulmina</tp:taxon-name-part></tp:taxon-name></italic> can be distinguished from <italic><tp:taxon-name><tp:taxon-name-part taxon-name-part-type="genus" reg="Diaporthe">D.</tp:taxon-name-part><tp:taxon-name-part taxon-name-part-type="species" reg="huairouensis">huairouensis</tp:taxon-name-part></tp:taxon-name></italic> by base differences as follows: 16/466 for <abbrev xmlns:xlink="http://www.w3.org/1999/xlink" xlink:title="internal transcribed spacer" id="ABBRID0EDXAO" xlink:type="simple">ITS</abbrev>, 4/420 for <italic><abbrev xmlns:xlink="http://www.w3.org/1999/xlink" xlink:title="calmodulin" id="ABBRID0EIXAO" xlink:type="simple">cal</abbrev></italic>, 17/473 for <italic><abbrev xmlns:xlink="http://www.w3.org/1999/xlink" xlink:title="histone H3" id="ABBRID0ENXAO" xlink:type="simple">his3</abbrev></italic>, 34/329 for <italic><abbrev xmlns:xlink="http://www.w3.org/1999/xlink" xlink:title="translation elongation factor 1-α" id="ABBRID0ESXAO" xlink:type="simple">tef1-α</abbrev></italic> and 10/420 for <italic><abbrev xmlns:xlink="http://www.w3.org/1999/xlink" xlink:title="β-tubulin" id="ABBRID0EXXAO" xlink:type="simple">tub2</abbrev></italic> (<xref ref-type="bibr" rid="B2">Bai et al. 2022</xref>). Therefore, <italic><tp:taxon-name><tp:taxon-name-part taxon-name-part-type="genus" reg="Diaporthe">D.</tp:taxon-name-part><tp:taxon-name-part taxon-name-part-type="species" reg="ulmina">ulmina</tp:taxon-name-part></tp:taxon-name></italic> is described as a new species.</p></tp:treatment-sec><tp:treatment-sec><!--Section generated to contain objects referenced in tp:taxon-treatment.--><fig id="F1" position="float" orientation="portrait"><object-id xmlns:xlink="http://www.w3.org/1999/xlink" content-type="doi" xlink:type="simple">10.3897/mycokeys.98.104156.figure1</object-id><object-id xmlns:xlink="http://www.w3.org/1999/xlink" content-type="arpha" xlink:type="simple">D8EA9200-1639-500C-AF35-F4BFD33647AB</object-id><label>Figure 1.</label><caption><p>Phylogenetic tree of <italic><tp:taxon-name><tp:taxon-name-part taxon-name-part-type="genus" reg="Diaporthe">Diaporthe</tp:taxon-name-part></tp:taxon-name></italic> resulting from a Maximum-Likelihood (<abbrev xmlns:xlink="http://www.w3.org/1999/xlink" xlink:title="Maximum Likelihood" id="ABBRID0ET1OM" xlink:type="simple">ML</abbrev>) analysis, based on the concatenated sequences from <abbrev xmlns:xlink="http://www.w3.org/1999/xlink" xlink:title="internal transcribed spacer" id="ABBRID0EX1OM" xlink:type="simple">ITS</abbrev>, <italic><abbrev xmlns:xlink="http://www.w3.org/1999/xlink" xlink:title="calmodulin" id="ABBRID0E31OM" xlink:type="simple">cal</abbrev></italic>, <italic><abbrev xmlns:xlink="http://www.w3.org/1999/xlink" xlink:title="histone H3" id="ABBRID0EB2OM" xlink:type="simple">his3</abbrev></italic>, <italic><abbrev xmlns:xlink="http://www.w3.org/1999/xlink" xlink:title="translation elongation factor 1-α" id="ABBRID0EG2OM" xlink:type="simple">tef1-α</abbrev></italic> and <italic><abbrev xmlns:xlink="http://www.w3.org/1999/xlink" xlink:title="β-tubulin" id="ABBRID0EL2OM" xlink:type="simple">tub2</abbrev></italic> genetic regions. Numbers above the branches indicate <abbrev xmlns:xlink="http://www.w3.org/1999/xlink" xlink:title="Maximum Likelihood" id="ABBRID0EP2OM" xlink:type="simple">ML</abbrev> bootstraps (left, <abbrev xmlns:xlink="http://www.w3.org/1999/xlink" xlink:title="Maximum Likelihood" id="ABBRID0ET2OM" xlink:type="simple">ML</abbrev> BS ≥ 50%) and Bayesian posterior probabilities (right, <abbrev xmlns:xlink="http://www.w3.org/1999/xlink" xlink:title="posterior probabilities" id="ABBRID0EX2OM" xlink:type="simple">BPP</abbrev> ≥ 0.90). The tree is rooted with <italic><tp:taxon-name><tp:taxon-name-part taxon-name-part-type="genus" reg="Diaporthella">Diaporthella</tp:taxon-name-part><tp:taxon-name-part taxon-name-part-type="species" reg="corylina">corylina</tp:taxon-name-part></tp:taxon-name></italic><abbrev xmlns:xlink="http://www.w3.org/1999/xlink" content-type="institution" xlink:title="Westerdijk Fungal Biodiversity Institute, Utrecht, The Netherlands" id="ABBRID0EG3OM" xlink:type="simple">CBS</abbrev> 121124. Isolates from the present study are marked in blue and holotype isolates are indicated in bold.</p></caption><graphic xmlns:xlink="http://www.w3.org/1999/xlink" xlink:href="mycokeys-98-059-g001.jpg" position="float" orientation="portrait" xlink:type="simple" id="oo_856079.jpg"><uri content-type="original_file" xlink:type="simple">https://binary.pensoft.net/fig/856079</uri></graphic></fig></tp:treatment-sec><ref-list><ref id="B2"><mixed-citation xmlns:xlink="http://www.w3.org/1999/xlink" xlink:type="simple"><person-group><name name-style="western"><surname>Bai</surname><given-names>YK</given-names></name><name name-style="western"><surname>Pan</surname><given-names>M</given-names></name><name name-style="western"><surname>Gao</surname><given-names>H</given-names></name><name name-style="western"><surname>Lin</surname><given-names>L</given-names></name><name name-style="western"><surname>Tian</surname><given-names>CM</given-names></name><name name-style="western"><surname>Fan</surname><given-names>XL</given-names></name></person-group> (<year>2022</year>) <article-title>Studies of <italic><tp:taxon-name><tp:taxon-name-part taxon-name-part-type="genus">Diaporthe</tp:taxon-name-part></tp:taxon-name></italic> species causing hazelnut canker disease in Beijing, China, with two new species described.</article-title><source>Plant Pathology</source><volume>71</volume>(<issue>9</issue>): <fpage>1980</fpage>–<lpage>1991</lpage>. <ext-link xlink:href="10.1111/ppa.13625" ext-link-type="doi" xlink:type="simple">https://doi.org/10.1111/ppa.13625</ext-link></mixed-citation></ref></ref-list></tp:taxon-treatment>
